# Supplementary material for: A selected population study reveals the biochemical mechanism of intramuscular fat deposition in chicken meat
Source: J Anim Sci Biotechnol. 2022 May 12;13:54. doi: 10.1186/s40104-022-00705-3 (PMC9097349; doi:10.1186/s40104-022-00705-3)
Supplement: Supplementary file 1 — Additional file 1: Table S1. P-value of correlation coefficient between IMF and its main components. [file 40104_2022_705_MOESM1_ESM.xlsx]

## Sheet: Supplemental Table 1
P-value of correlation coefficient between IMF and its main components by an Spearman's correlation analysis (n=520)
	IMF	TG	PLIP	TCHO
IMF	NA	0	0.0125683	0.293171
TG	0	NA	0.00599088	1.85828e-06
PLIP	0.0125683	0.00599088	NA	0.0614488
TCHO	0.293171	1.85828e-06	0.0614488	NA
