# Supplementary material for: A selected population study reveals the biochemical mechanism of intramuscular fat deposition in chicken meat
Source: J Anim Sci Biotechnol. 2022 May 12;13:54. doi: 10.1186/s40104-022-00705-3 (PMC9097349; doi:10.1186/s40104-022-00705-3)
Supplement: Supplementary file 2 — Additional file 2: Table S2. P-value of correlation coefficient between IMF/TG and fatty acids. [file 40104_2022_705_MOESM2_ESM.xlsx]

## Sheet: Supplemental Table 2
P-value of correlation coefficient between IMF/TG and fatty acids by an Spearman's correlation analysis (n=520)
	IMF	TG	C10.0	C12.0	C14.0	C14.1	C15.0	C16.0	C16.1	C17.0	C18.0	C18.1n9c	C18.2n6c	C18.3n3	C20.0	C20.1	C21.0	C20.3n6	C20.4n6	C20.5n3	C22.0	C22.1n9	C24.0	C22.6n3	C24.1
IMF	NA	0	6.71507e-12	3.54043e-08	4.51674e-10	0.000518349	0.847714	0.00102843	0	0.235045	0	0	0.0151464	0	1.11022e-15	8.39687e-06	0	0	1.9762e-14	9.4847e-07	9.87573e-06	0.0188557	0	0	1.93612e-08
TG	0	NA	3.10862e-15	2.96807e-09	8.88178e-16	1.18026e-05	0.00164065	1.92097e-07	0	0.0824552	0	0	0.077299	0	1.61031e-11	4.07951e-08	4.44089e-16	0	3.69602e-11	8.36015e-05	1.19796e-05	0.238732	0	0	3.34397e-07
C10.0	6.71507e-12	3.10862e-15	NA	0	2.47982e-06	0.00255143	0.000130822	9.69395e-08	0	0.152788	0	0	4.03492e-06	0	4.87188e-12	0.0158932	2.59195e-09	0	5.30925e-08	1.03131e-05	3.23364e-08	0.773852	1.56599e-11	0	1.74183e-10
C12.0	3.54043e-08	2.96807e-09	0	NA	5.97593e-05	0.00258676	0.0104872	0.000340434	1.525e-12	0.54656	7.49133e-10	4.44089e-16	0.000634518	0	3.07664e-09	0.152096	2.98079e-07	1.2168e-13	2.46615e-06	0.000218429	8.35668e-07	0.336753	1.50651e-07	5.28717e-11	6.45013e-06
C14.0	4.51674e-10	8.88178e-16	2.47982e-06	5.97593e-05	NA	0	0.0318107	0	0	0.236029	0	0	0.00016236	0	2.38944e-11	0.00758632	1.00655e-06	0	0.234218	7.34524e-13	4.86224e-05	0.103113	0	0	8.72156e-10
C14.1	0.000518349	1.18026e-05	0.00255143	0.00258676	0	NA	0.635921	0	0	1.11919e-11	0	1.90958e-14	0.81962	4.31696e-05	4.4831e-05	0.00713508	0.0133719	0	0.197177	1.91948e-06	2.40716e-05	0.274017	1.93623e-13	2.0568e-12	9.28605e-07
C15.0	0.847714	0.00164065	0.000130822	0.0104872	0.0318107	0.635921	NA	0.65461	1.47121e-06	0	0.157774	3.22374e-06	3.92318e-09	0.000332741	0.000386781	0.110038	0.176796	0.249455	0.186083	0.317076	0.581594	0.309369	0.277325	0.191976	0.0616312
C16.0	0.00102843	1.92097e-07	9.69395e-08	0.000340434	0	0	0.65461	NA	0	1.14797e-13	0	0.00073241	0.0412725	0.00147479	1.20682e-05	0.948185	0.317723	0	0.000952216	0.000232629	0.00219516	0.82134	0	3.193e-13	0.000184478
C16.1	0	0	0	1.525e-12	0	0	1.47121e-06	0	NA	0	0	0	0.772765	0	0	2.1309e-05	1.70695e-06	0	0.188041	7.52731e-13	4.74865e-12	0.47887	0	0	3.95239e-13
C17.0	0.235045	0.0824552	0.152788	0.54656	0.236029	1.11919e-11	0	1.14797e-13	0	NA	4.02615e-05	7.36846e-05	1.86794e-10	3.86687e-09	0.16789	0.772705	3.35702e-05	0.000999767	2.66637e-06	0.556235	0.153032	0.00130189	0.0203056	0.118758	0.173429
C18.0	0	0	0	7.49133e-10	0	0	0.157774	0	0	4.02615e-05	NA	0	0.0845243	0	0	1.37163e-09	0	0	5.51998e-11	0	4.865e-12	0.686377	0	0	0
C18.1n9c	0	0	0	4.44089e-16	0	1.90958e-14	3.22374e-06	0.00073241	0	7.36846e-05	0	NA	2.93182e-05	0	0	0	0	0	0	0	0	0.511352	0	0	4.44089e-16
C18.2n6c	0.0151464	0.077299	4.03492e-06	0.000634518	0.00016236	0.81962	3.92318e-09	0.0412725	0.772765	1.86794e-10	0.0845243	2.93182e-05	NA	0	0.314092	0.0674469	0.314135	4.4631e-14	0.708492	0.0990003	0.930058	0.00499908	0	0	0.00157732
C18.3n3	0	0	0	0	0	4.31696e-05	0.000332741	0.00147479	0	3.86687e-09	0	0	0	NA	0	1.26929e-06	0	0	0	4.12115e-13	1.58037e-09	0.00105142	0	0	0
C20.0	1.11022e-15	1.61031e-11	4.87188e-12	3.07664e-09	2.38944e-11	4.4831e-05	0.000386781	1.20682e-05	0	0.16789	0	0	0.314092	0	NA	0.00413248	2.90534e-05	0	0.00437791	1.83315e-07	2.15383e-14	0.0191761	4.3202e-10	4.44089e-16	6.51802e-08
C20.1	8.39687e-06	4.07951e-08	0.0158932	0.152096	0.00758632	0.00713508	0.110038	0.948185	2.1309e-05	0.772705	1.37163e-09	0	0.0674469	1.26929e-06	0.00413248	NA	0.00284291	2.20712e-13	2.1381e-06	0.20534	0.00244432	0.462783	0.000650761	4.20678e-07	0.00876723
C21.0	0	4.44089e-16	2.59195e-09	2.98079e-07	1.00655e-06	0.0133719	0.176796	0.317723	1.70695e-06	3.35702e-05	0	0	0.314135	0	2.90534e-05	0.00284291	NA	9.49463e-13	0	0	0.000203339	3.88478e-07	0.000337001	1.63469e-12	5.81757e-14
C20.3n6	0	0	0	1.2168e-13	0	0	0.249455	0	0	0.000999767	0	0	4.4631e-14	0	0	2.20712e-13	9.49463e-13	NA	2.02936e-07	3.52607e-13	1.37135e-12	0.617549	0	0	1.90958e-14
C20.4n6	1.9762e-14	3.69602e-11	5.30925e-08	2.46615e-06	0.234218	0.197177	0.186083	0.000952216	0.188041	2.66637e-06	5.51998e-11	0	0.708492	0	0.00437791	2.1381e-06	0	2.02936e-07	NA	1.91116e-09	0.384524	5.83653e-06	0.287292	1.56205e-08	0.00467328
C20.5n3	9.4847e-07	8.36015e-05	1.03131e-05	0.000218429	7.34524e-13	1.91948e-06	0.317076	0.000232629	7.52731e-13	0.556235	0	0	0.0990003	4.12115e-13	1.83315e-07	0.20534	0	3.52607e-13	1.91116e-09	NA	0.00733478	1.18572e-13	6.15556e-06	1.74503e-10	1.4499e-07
C22.0	9.87573e-06	1.19796e-05	3.23364e-08	8.35668e-07	4.86224e-05	2.40716e-05	0.581594	0.00219516	4.74865e-12	0.153032	4.865e-12	0	0.930058	1.58037e-09	2.15383e-14	0.00244432	0.000203339	1.37135e-12	0.384524	0.00733478	NA	0.727491	4.28947e-06	3.9253e-12	0
C22.1n9	0.0188557	0.238732	0.773852	0.336753	0.103113	0.274017	0.309369	0.82134	0.47887	0.00130189	0.686377	0.511352	0.00499908	0.00105142	0.0191761	0.462783	3.88478e-07	0.617549	5.83653e-06	1.18572e-13	0.727491	NA	0.616696	0.971587	0.0326065
C24.0	0	0	1.56599e-11	1.50651e-07	0	1.93623e-13	0.277325	0	0	0.0203056	0	0	0	0	4.3202e-10	0.000650761	0.000337001	0	0.287292	6.15556e-06	4.28947e-06	0.616696	NA	0	1.1915e-06
C22.6n3	0	0	0	5.28717e-11	0	2.0568e-12	0.191976	3.193e-13	0	0.118758	0	0	0	0	4.44089e-16	4.20678e-07	1.63469e-12	0	1.56205e-08	1.74503e-10	3.9253e-12	0.971587	0	NA	7.54952e-15
C24.1	1.93612e-08	3.34397e-07	1.74183e-10	6.45013e-06	8.72156e-10	9.28605e-07	0.0616312	0.000184478	3.95239e-13	0.173429	0	4.44089e-16	0.00157732	0	6.51802e-08	0.00876723	5.81757e-14	1.90958e-14	0.00467328	1.4499e-07	0	0.0326065	1.1915e-06	7.54952e-15	NA
