# Supplementary material for: A selected population study reveals the biochemical mechanism of intramuscular fat deposition in chicken meat
Source: J Anim Sci Biotechnol. 2022 May 12;13:54. doi: 10.1186/s40104-022-00705-3 (PMC9097349; doi:10.1186/s40104-022-00705-3)
Supplement: Supplementary file 3 — Additional file 3: Table S3. The correlation analysis between gene expression level and the content IMF, TG and FAs. [file 40104_2022_705_MOESM3_ESM.xlsx]

## Sheet: Correlation coefficient
The Correlation analysis between gene expression level and the content IMF, TG and FAs by spearman
	FASN	SRFBP1	LPL	SCD5	ELOVL5	ELOVL7	FABP4	FABP5	FABP9	CD36	ACSL5
IMF	0.488888	0.471616	0.821069	0.730919	0.727396	0.783888	0.527176	0.72465	0.519036	0.665726	0.363451
TG	0.463217	0.469138	0.740704	0.754427	0.704824	0.885975	0.470881	0.683424	0.470618	0.609869	0.318569
C10.0	-0.27381	-0.48298	-0.406516	-0.150243	-0.528642	-0.384942	-0.46557	-0.374895	-0.452079	-0.270544	-0.318499
C12.0	-0.234719	-0.533017	-0.342422	-0.162996	-0.461999	-0.327514	-0.37483	-0.311356	-0.455361	-0.328868	-0.213723
C14.0	0.572604	0.0272781	0.823779	0.573419	0.661267	0.751337	0.417151	0.680866	-0.0127797	0.461938	0.355258
C14.1	0.608283	0.308831	0.783105	0.581546	0.568438	0.685367	0.557406	0.582486	0.264866	0.479103	0.503116
C15.0	0.0217957	-0.0539846	0.0101496	-0.138671	-0.110191	-0.0798332	-0.0365938	0.0134649	-0.167769	-0.0874613	0.047737
C16.0	0.0421277	0.557635	0.782339	0.646279	0.31819	0.559763	-0.00632605	0.792269	0.226924	0.884856	-0.171665
C16.1	0.470299	0.643306	0.782943	0.65281	0.684078	0.76964	0.508661	0.702396	0.615618	0.682231	0.322501
C17.0	0.499441	-0.0320348	0.19686	-0.094851	0.325151	0.0604033	0.539592	0.0012107	0.0311682	-0.17026	0.600692
C18.0	-0.505747	-0.462711	-0.828077	-0.692843	-0.703649	-0.749667	-0.535904	-0.752971	-0.440579	-0.66345	-0.399218
C18.1n9c	0.454155	0.477727	0.830345	0.624275	0.793299	0.849831	0.554389	0.81146	0.498111	0.598585	0.379707
C18.2n6c	0.727857	0.111984	0.417735	0.243459	0.39753	0.247231	0.580277	0.130284	0.035668	0.211097	0.63824
C18.3n3	0.679015	0.368911	0.739775	0.664103	0.75131	0.843157	0.610942	0.588125	0.366502	0.525021	0.515719
C20.0	-0.48101	-0.457096	-0.877152	-0.622251	-0.724971	-0.825219	-0.49658	-0.792944	-0.348248	-0.650052	-0.345795
C20.1	0.276071	0.406998	0.61611	0.245859	0.733225	0.754799	0.44171	0.686488	0.38748	0.355814	0.250191
C21.0	-0.398623	-0.329401	-0.770481	-0.490787	-0.505768	-0.628942	-0.351114	-0.675501	-0.306634	-0.567455	-0.259884
C20.3n6	-0.576152	-0.303308	-0.790911	-0.529275	-0.719163	-0.757206	-0.539204	-0.697576	-0.318409	-0.502787	-0.437042
C20.4n6	-0.537487	-0.474691	-0.87541	-0.677753	-0.741215	-0.823266	-0.546219	-0.785449	-0.404174	-0.675278	-0.407905
C20.5n3	-0.376988	-0.13875	-0.592842	-0.613358	-0.648795	-0.682341	-0.422252	-0.592101	-0.327643	-0.403994	-0.314698
C22.0	-0.463798	-0.485549	-0.652581	-0.412824	-0.624007	-0.681232	-0.493484	-0.557567	-0.376326	-0.488626	-0.378891
C22.1n9	-0.198309	-0.29036	-0.546573	-0.0464139	-0.346625	-0.304344	-0.313092	-0.487242	-0.310506	-0.206019	-0.2192
C24.0	-0.615543	-0.398479	-0.817016	-0.56109	-0.810803	-0.76653	-0.637786	-0.72985	-0.403218	-0.514023	-0.503466
C22.6n3	-0.58005	-0.398679	-0.880433	-0.643497	-0.712355	-0.818737	-0.545428	-0.730724	-0.27421	-0.630552	-0.423105
C24.1	-0.425152	-0.302635	-0.476663	-0.190691	-0.465744	-0.519869	-0.310544	-0.36556	-0.16641	-0.364486	-0.234167

## Sheet: P value
The Correlation analysis between gene expression level and the content IMF, TG and FAs by spearman
	FASN	SRFBP1	LPL	SCD5	ELOVL5	ELOVL7	FABP4	FABP5	FABP9	CD36	ACSL5
IMF	0.0546423	0.0651508	9.67134e-05	0.00129732	0.00140635	0.000326164	0.0358723	0.00149641	0.0393785	0.0048776	0.166436
TG	0.0707634	0.0667716	0.00103014	0.000732774	0.00229586	4.94626e-06	0.0656285	0.00351542	0.0657999	0.0121259	0.229148
C10.0	0.304807	0.0580844	0.118162	0.578627	0.0352667	0.140938	0.0691566	0.152502	0.0787385	0.310843	0.229256
C12.0	0.381555	0.0335056	0.1942	0.546407	0.0716056	0.215607	0.152579	0.24045	0.0763243	0.213603	0.426733
C14.0	0.02044	0.920123	8.75813e-05	0.0202206	0.00527991	0.000792645	0.107936	0.00369069	0.962534	0.0716481	0.176918
C14.1	0.0124139	0.244486	0.00033377	0.0181308	0.0215907	0.0033868	0.0248794	0.0179003	0.321501	0.0604287	0.046974
C15.0	0.936142	0.842603	0.970241	0.608529	0.684558	0.768836	0.892971	0.960527	0.534556	0.747389	0.860642
C16.0	0.876893	0.0248075	0.000341356	0.00683079	0.229733	0.0241464	0.98145	0.000253294	0.398014	5.27989e-06	0.524967
C16.1	0.0660086	0.00717758	0.000335366	0.00611581	0.00347173	0.000489451	0.0442142	0.00241384	0.0111252	0.00359632	0.223131
C17.0	0.0488728	0.906247	0.464925	0.726776	0.219133	0.824146	0.0309854	0.996449	0.908773	0.528417	0.0138682
C18.0	0.0456488	0.0711124	7.45784e-05	0.00292682	0.00235236	0.000826627	0.0323808	0.000760514	0.0876328	0.00507975	0.125558
C18.1n9c	0.0772051	0.0612768	6.8394e-05	0.0097422	0.000245352	3.07499e-05	0.0258425	0.000135734	0.0495735	0.0142945	0.146887
C18.2n6c	0.00139166	0.679679	0.107392	0.36355	0.127313	0.35593	0.0184454	0.630574	0.895665	0.432572	0.00780051
C18.3n3	0.00382184	0.159686	0.00105338	0.00502112	0.000793195	4.092e-05	0.0119339	0.0165651	0.162641	0.0367767	0.0408793
C20.0	0.0592672	0.0750696	8.13368e-06	0.0100527	0.00148565	8.30312e-05	0.0503901	0.000248065	0.186224	0.00641006	0.189555
C20.1	0.300671	0.117684	0.0110427	0.35869	0.00122975	0.000725827	0.0867271	0.00331434	0.138114	0.176193	0.350011
C21.0	0.126174	0.212817	0.000478237	0.0535685	0.0456386	0.00905508	0.182381	0.00408121	0.248033	0.0218694	0.331025
C20.3n6	0.019498	0.253464	0.000264086	0.0350077	0.00169047	0.000682149	0.0311299	0.00266268	0.229395	0.0471417	0.0905071
C20.4n6	0.0317761	0.06318	8.93321e-06	0.00391341	0.00101752	8.92532e-05	0.0285939	0.000311416	0.120502	0.00409807	0.11679
C20.5n3	0.150043	0.608323	0.0155088	0.0115105	0.00654781	0.0035888	0.103258	0.0156711	0.215415	0.120683	0.23517
C22.0	0.0703639	0.0565684	0.00613982	0.112019	0.00978281	0.00366522	0.0520708	0.0248288	0.150817	0.0547919	0.147829
C22.1n9	0.461577	0.275297	0.0284701	0.86447	0.188424	0.251765	0.237699	0.0555856	0.241803	0.443976	0.414689
C24.0	0.0111378	0.126324	0.000111839	0.0237411	0.000138821	0.000532806	0.00785838	0.00132965	0.121465	0.0416624	0.046796
C22.6n3	0.0185022	0.126116	6.79112e-06	0.00715491	0.00195921	0.000105194	0.0288714	0.00130315	0.304073	0.0088272	0.10249
C24.1	0.100663	0.254571	0.0619386	0.479302	0.069039	0.0390085	0.241744	0.163807	0.537918	0.165142	0.382708
